# Supplementary material for: ReSurfEMG: A Python Package for Comprehensive Analysis of Respiratory Surface EMG
Source: Sensors (Basel). 2025 Oct 19;25(20):6465. doi: 10.3390/s25206465 (PMC12567628; doi:10.3390/s25206465)
Supplement: Supplementary file 1 [file sensors-25-06465-s001.zip]

Archive with 1 entries (1 files):
- sensors-3899039-supplementary.pdf
